# Supplementary material for: AtFAHD1a: A New Player Influencing Seed Longevity and Dormancy in Arabidopsis?
Source: Int J Mol Sci. 2021 Mar 15;22(6):2997. doi: 10.3390/ijms22062997 (PMC8001395; doi:10.3390/ijms22062997)
Supplement: Supplementary file 1 [file ijms-22-02997-s001.zip]

Archive with 7 entries (7 files):
- Figure S1.tif
- Figure S2.tif
- Figure S3.tif
- Figure S4.tif
- Figure S5.tif
- Figure S6.tif
- Supplemental_table_1.xlsx
