# Supplementary material for: AtFAHD1a: A New Player Influencing Seed Longevity and Dormancy in Arabidopsis?
Source: Int J Mol Sci. 2021 Mar 15;22(6):2997. doi: 10.3390/ijms22062997 (PMC8001395; doi:10.3390/ijms22062997)
Supplement: Supplementary file 1 [file ijms-22-02997-s001.zip › Supplemental_table_1.xlsx]

## Sheet: a) Relative abundances
Supplementary table S1a: Relative abundances for all reported compounds.
A specific fragment (trace ion) was selected for the relative quantification of each compound based on the data generated with AMDIS and the corresponding peak areas were then determined at the expected compound retention times using the Xcalibur v4.0 processing software (Thermo Scientific) with the “genesis” algorithm. All peak integrations were subsequently assessed using the Xcalibur Quan brow…
Identification		From STD		Metabolites previously injected on the instrument as standards for which spectrum and retention index were saved in a home-made library.
		From LIB		Metabolites identified by comparison with available public and commercial libraries: NIST, Fiehn, Golm and Gilles Clement (IJPB Versailles, France) libraries.
		With AMDIS		Identification validated with the AMDIS software by interrogating a home-made library taking into account both the spectrum and retention index comparison.
		With MS-Search		Identification verified through interrogation of the public and commercial libraries using the MS-Search software (spectrum and retention index comparison).
		ID confidence		Confidence score assigned during the data analysis on the basis of the spectra and retention indices match with library data and standards. 1. (Confirmed identification) Very good match of both the spectrum and RI with an external standard prepared following the same method and analysed with the same instrument 2. (High confidence library identification) Very good match of both the Spectrum and R…
Library & quantification method information		Derivative		Different derivatisation states resulting from the method; tms: trimethylsilyl derivatives; meox: methoxime derivatives #SUM indicates cases for which the data obtained for the syn- and anti- forms of methoxime derivatives (labelled meox1 and meox2) were summed to one value before scaling.
		Retention index (RI)		Kováts' alkane-based retention index (Kováts, 1958).
		Retention time (RT)		Retention time as used in the Xcalibur quantification method in minutes.
		Trace ion (TI)		Trace ion used for the quantification (area under the peaks integration).
		Class		AA: Amino acids; APO: Apolar; FA: Fatty acids; FA-related: Related to fatty acid metabolism; OA: Organic acids; PHOSPHO: Phosphorylated compounds; SUG: Sugars; S-OL: Sugar alcohols; FLAVO: Flavonoids.
Identification			Library and quantification method information						Relative abundances
From	With	ID conf.	Metabolite	Derivative	RI	TI	Class	Compound	WT_2	WT_20	WT_5	WT_7	Atfahd1a-1_11	Atfahd1a-1_12	Atfahd1a-1_4	Atfahd1a-1_8
STD	AMDIS	1	4-Hydroxyproline	3tms	1524	230	AA	4-Hydroxyproline$3tms	0.530795	0.500769	0.889948	2.07849	0.386258	0.632666	0.293025	0.601524
STD	AMDIS	1	α-aminoadipate	3tms	1707	260	AA	α-aminoadipate$3tms	1.21666	0.686285	1.32814	0.768916	0.583831	0.491687	0.525801	0.726237
STD	AMDIS	1	Alanine	2tms	1110	116	AA	Alanine$2tms	0.761959	0.669035	0.953006	1.616	0.409114	0.377803	0.302317	0.545705
LIB	MS-Search	3	Alanine	3tms	1357	262	AA	Alanine$3tms	0.845503	0.700399	1.15728	1.29682	0.479271	0.408861	0.314432	0.714794
STD	AMDIS	1	Asparagine	3tms	1663	231	AA	Asparagine$3tms	1.59832	0.716272	1.07021	0.615197	0.74173	0.732558	0.86869	1.27343
LIB	AMDIS	3	Asparagine (-H2O)	2tms	1496	243	AA	Asparagine(-H2O)$2tms	1.16395	0.748158	1.27689	0.810992	0.728218	0.667954	0.540714	0.978986
STD	AMDIS	1	Aspartate	3tms	1514	232	AA	Aspartate$3tms	1.19837	0.824936	0.944374	1.03232	1.21514	1.11169	0.993614	1.30915
STD	AMDIS	1	β-Alanine	3tms	1425	248	AA	Beta-Alanine$3tms	1.20175	0.595286	1.30612	0.896845	0.395122	0.409095	0.342478	0.648469
STD	MS-Search	1	Cysteine	3tms	1551	218	AA	Cystein$3tms	1.26224	0.78633	1.13958	0.811846	1.09391	0.883619	0.751628	1.19756
STD	AMDIS	1	γ-Aminobutiric acid	3tms	1527	174	AA	GABA$3tms	0.837166	0.721287	1.11572	1.32582	0.387814	0.482608	0.227273	0.644483
STD	AMDIS	1	Pyroglutamate	2tms	1514	156	AA	Glutamate$pyro	1.08965	0.800934	1.11474	0.994677	1.15413	0.916586	0.661356	0.982848
STD	AMDIS	1	Glutamate	3tms	1612	246	AA	Glutamate$3tms	1.66357	0.807816	1.06452	0.464097	0.810608	1.06486	1.4297	1.55734
STD	AMDIS	1	Glutamine	4tms	1725	227	AA	Glutamine$4tms	1.4976	0.43602	1.42287	0.643505	0.38321	0.255303	0.536528	0.566581
STD	AMDIS	1	Glutamine	3tms	1766	156	AA	Glutamine$3tms	1.37132	0.558958	1.3223	0.74742	0.46331	0.452201	0.566924	0.683073
STD	AMDIS	1	Glycine	3tms	1304	174	AA	Glycine$3tms	1.27784	0.644794	1.36881	0.708565	0.460752	0.400531	0.300768	0.628665
STD	AMDIS	1	Isoleucine	2tms	1292	158	AA	Isoleucine$2tms	1.35098	0.558187	1.48279	0.608046	0.426409	0.402189	0.321969	0.561991
STD	AMDIS	1	Leucine	2tms	1272	158	AA	Leucine$2tms	1.26464	0.541474	1.49234	0.701544	0.371684	0.368854	0.282208	0.536926
STD	AMDIS	1	Lysine	4tms	1915	317	AA	Lysine$4tms	0.981032	0.648384	1.37339	0.99719	0.47963	0.410281	0.387856	0.581734
STD	MS-Search	1	Methionine	2tms	1514	176	AA	Methionine$2tms	1.27846	0.798729	1.2339	0.688912	0.784841	0.701564	0.621121	1.00096
STD	AMDIS	1	Phenylalanine	2tms	1622	218	AA	Phenylalanine$2tms	1.31183	0.635753	1.33676	0.71566	0.728628	0.666285	0.649275	0.77976
STD	AMDIS	1	Proline	2tms	1295	142	AA	Proline$2tms	0.4039	0.34468	0.96103	2.29039	0.224572	0.60169	0.106272	0.458378
STD	AMDIS	1	Serine	3tms	1357	218	AA	Serine$3tms	1.21271	0.656153	1.36712	0.764015	0.707995	0.576913	0.501563	1.0384
STD	AMDIS	1	Threonine	3tms	1382	218	AA	Threonine$3tms	1.0197	0.762569	1.28647	0.931264	0.812591	0.665626	0.657363	1.04322
LIB	MS-Search	1	Tryptophan	2tms	2201	202	AA	Tryptophan$2tms	0.274039	2.3238	0.411522	0.99064	0.891186	1.18317	0.36849	0.149621
STD	AMDIS	1	Tryptophan	3tms	2214	202	AA	Tryptophan$3tms	1.31408	0.921537	1.12287	0.641508	0.586045	0.24335	1.34734	0.245519
STD	MS-Search	1	Tyrosine	3tms	1935	218	AA	Tyrosine$3tms	1.16952	0.653447	1.15032	1.02672	0.664047	0.481665	0.599112	0.65743
STD	AMDIS	1	Valine	2tms	1217	144	AA	Valine$2tms	1.26269	0.653694	1.34549	0.738126	0.660254	0.637416	0.476122	0.918429
LIB	AMDIS	2	Campesterol	1tms	3264	343	APO	Campesterol$1tms	1.07482	0.902488	1.03919	0.983498	1.00107	1.03125	0.959345	1.10656
LIB	AMDIS	2	Phytol	1tms	2170	143	APO	Phytol$1tms	1.15867	0.828583	0.863286	1.14946	1.01148	0.833338	0.581773	1.12564
STD	AMDIS	1	α-Tocopherol	1tms	3143	502	APO	α-tocopherol$1tms	1.13529	0.86078	1.03969	0.964246	1.1326	0.921682	1.12339	1.10245
STD	AMDIS	1	γ-Tocopherol	1tms	3003	223	APO	γ-tocopherol$1tms	0.9802	1.00705	1.04945	0.963294	0.937563	0.851218	1.00575	0.820518
STD	AMDIS	1	δ-Tocopherol	1tms	2903	474	APO	δ-tocopherol$1tms	0.976355	0.943346	1.1231	0.957198	0.694358	0.536136	0.784242	0.650075
LIB	AMDIS	2	C18:1a	1tms	2212	339	FA	C18:1a$1tms	1.31518	0.821876	1.23423	0.628714	0.688373	0.788555	0.621749	0.750604
LIB	AMDIS	2	C18:1b	1tms	2218	339	FA	C18:1b$1tms	1.33533	0.814507	1.23582	0.614343	0.615739	0.670979	0.590855	0.791341
LIB	AMDIS	2	C18:2	1tms	2205	337	FA	C18:2$1tms	1.24413	0.724307	1.10185	0.929716	0.680495	0.582854	0.699242	0.7454
LIB	AMDIS	2	C20:0	1tms	2439	369	FA	C20:0$1tms	0.883398	0.78729	0.9034	1.42591	0.98307	1.92426	0.771808	1.77037
LIB	AMDIS	2	C20:1a	1tms	2412	367	FA	C20:1a$1tms	1.50246	0.908425	1.16734	0.421773	0.828468	0.800369	0.890302	0.953984
LIB	AMDIS	2	C20:1b	1tms	2420	367	FA	C20:1b$1tms	1.47205	0.878704	1.19888	0.450358	0.76532	0.865306	0.811749	1.02377
LIB	MS-Search	2	C22:1	1tms	2618	395	FA	C22:1$1tms	1.28439	1.00715	1.09243	0.616035	0.990907	1.15681	0.958596	1.29806
LIB	MS-Search	3	Dodecanedioic acid	2tms	2083	359	FA-related	Dodecanedioic$2tms	0.58063	1.27731	0.985908	1.15615	0.870186	1.7931	0.515622	0.763831
LIB	MS-Search	3	Suberic acid	2tms	1693	303	FA-related	Suberate$2tms	0.556934	1.35878	1.00007	1.08422	0.840642	2.51202	0.336092	0.691912
LIB	AMDIS	2	Epicatechin	5tms	2850	368	FLAVO	Epicatechin$5tms	1.77368	0.485357	1.43622	0.304745	0.505635	0.45895	0.395317	0.860562
LIB	AMDIS	2	5-Methylthio-pentanitrile		1202	61	GLUCOSINOLATE	5-methylthio-pentanitrile	0.654453	0.914043	1.12461	1.30689	0.762864	0.825368	0.495817	0.916612
LIB	AMDIS	2	6-Methylthio-hexanenitrile		1315	61	GLUCOSINOLATE	6-methylthio-hexanenitrile	0.725015	1.03843	1.02624	1.21032	0.761494	0.834322	0.74786	0.734806
LIB	AMDIS	2	8-Methylthio-octanenitrile		1526	61	GLUCOSINOLATE	8-methylthio-octanenitrile	0.953958	1.03467	1.04722	0.964152	0.828933	0.89045	1.04302	0.707174
LIB	AMDIS	2	9-Methylthio-nonanenitrile		1633	61	GLUCOSINOLATE	9-methylthio-nonanenitrile	1.19641	0.984846	1.05126	0.767478	0.891055	0.913105	1.02804	0.839678
LIB	MS-Search	2	2-Hydroxyglutaric acid	3tms	1567	247	OA	2-hydroxyglutarate$3tms	0.514883	0.674466	0.728054	2.0826	0.39688	0.435814	0.24608	0.462206
STD	MS-Search	4	2-Oxoglutaric acid	2tms	1567	198	OA	2-oxoglutarate$2tms	0.994159	0.654045	1.46794	0.883861	0.968453	0.8266	0.765855	1.38368
STD	AMDIS	1	Ascorbic acid	4tms	1941	332	OA	Ascorbate$4tms	1.69729	0.971258	0.927591	0.403862	3.08289	2.93992	1.82127	3.2085
STD	AMDIS	1	Citric acid	4tms	1811	273	OA	Citrate$4tms	1.36233	0.694948	0.978415	0.964309	1.07519	0.928068	0.749607	1.53146
STD	AMDIS	1	cis-Aconitate	3tms	1739	375	OA	cis-Aconitate$3tms	1.42958	0.61257	0.927493	1.03036	1.06222	0.862834	0.721772	1.55953
STD	AMDIS	1	Dehydroascorbate dimer	2meox	1840	316	OA	DHA-dimer$2meox	1.2976	0.941303	1.34873	0.412365	1.51316	1.53295	2.53912	2.44126
STD	AMDIS	1	Fumaric acid	2tms	1349	245	OA	Fumarate$2tms	1.0987	0.734602	0.599157	1.56754	1.39594	1.00697	0.691066	1.42177
STD	AMDIS	1	Galactonic acid	6tms	1990	292	OA	Galactonate$6tms	0.720359	0.805124	0.87012	1.6044	0.66075	0.600978	0.561733	0.73459
STD	AMDIS	1	Gluconic acid	6tms	1996	333	OA	Gluconate$6tms	0.584508	0.555267	0.644052	2.21617	0.23755	0.219616	0.11925	0.365507
LIB	MS-Search	3	Glutaric acid	2tms	1409	261	OA	Glutarate$2tms	1.33457	0.825836	1.4015	0.438089	0.337774	0.82629	0.283352	0.307784
STD	AMDIS	1	Glyceric acid	3tms	1328	292	OA	Glycerate$3tms	0.777068	0.601828	0.755204	1.8659	0.435999	0.413545	0.291626	0.580343
STD	AMDIS	1	Maleic acid	2tms	1301	245	OA	Maleate$2tms	1.00469	0.978425	0.851174	1.16572	1.25379	1.49406	0.60127	1.19084
STD	AMDIS	1	Malic acid	3tms	1483	233	OA	Malate$3tms	0.978686	0.716875	0.885114	1.41932	0.935737	0.931359	0.703178	0.885263
LIB	AMDIS	2	Pipecolic acid	2tms	1363	156	OA	Pipecolate$2tms	0.631409	0.504866	1.47697	1.38675	0.385257	0.408311	0.282568	0.603351
STD	MS-Search	1	Shikimic acid	4tms	1802	204	OA	Shikimate$4tms	0.912555	0.955775	1.21465	0.917017	0.936115	0.87422	0.959844	0.810983
LIB	AMDIS	2	Sinapinate-cis	2tms	2051	338	OA	Sinapinate-cis$2tms	1.41068	0.849855	0.967723	0.77174	1.2183	0.945653	1.32839	0.943133
LIB	AMDIS	2	Sinapinate-trans	2tms	2237	338	OA	Sinapinate-trans$2tms	1.03276	0.958992	1.05283	0.955421	1.03449	1.08538	0.978767	1.05039
STD	AMDIS	1	Succinic acid	2tms	1312	147	OA	Succinate$2tms	0.668669	1.06244	0.803059	1.46583	0.560178	1.11928	0.33121	0.543266
LIB	AMDIS	2	Threonic acid	4tms	1556	292	OA	Threonate$4tms	1.05616	0.926029	1.13754	0.88027	1.36275	1.14888	1.19489	1.37878
LIB	MS-Search	2	γ-Hydroxybutyric acid	2tms	1237	233	OA	GHB$2tms	0.607947	0.79651	0.742467	1.85308	0.484145	0.439507	0.2903	0.350742
LIB	MS-Search	3	Erucin		1434	115	OTHER	Erucin	0.616587	1.20598	0.855764	1.32167	0.927295	1.11248	1.23957	0.693361
LIB	MS-Search	2	Hydroxylamine	3tms	1121	249	OTHER	Hydroxylamine$3tms	0.85036	0.750098	1.28917	1.11037	0.668647	0.622567	0.0992444	0.670954
LIB	MS-Search	3	Putrescine	4tms	1735	174	OTHER	Putrescine$4tms	1.00717	0.840688	1.21857	0.933571	0.755303	0.931521	0.987645	1.01156
LIB	MS-Search	3	Spermidine	4tms	2196	200	OTHER	Spermidine$4tms	0.338373	1.57258	0.620598	1.46845	1.27015	1.97961	0.302145	0.827435
STD	AMDIS	1	Spermidine	5tms	2254	174	OTHER	Spermidine$5tms	1.45934	0.520611	1.30317	0.716885	0.671278	0.35635	1.56014	1.31332
LIB	AMDIS	2	Sulfamate	3tms	1400	298	OTHER	Sulfamate$3tms	0.480462	1.19106	0.794567	1.53392	0.808274	0.717631	0.284485	1.3758
LIB	AMDIS	2	Sulfate	2tms	1166	227	OTHER	Sulfate$2tms	0.586571	1.77	0.678041	0.965386	1.06537	1.35297	0.793955	1.46623
LIB	AMDIS	2	Sulfite	2tms	1272	211	OTHER	Sulfite$2tms	0.825642	1.14508	0.886015	1.14326	0.896183	0.928111	0.632957	0.939107
LIB	AMDIS	2	Uracil	2tms	1334	241	OTHER	Uracil$3tms	0.97694	0.835563	1.19393	0.993568	0.677844	0.725211	0.573325	0.912613
LIB	AMDIS	2	Urea	2tms	1243	189	OTHER	Urea$2tms	0.908811	0.547774	0.701049	1.84237	2.00517	0.566274	0.494016	0.715773
LIB	AMDIS	3	bis-Glycerol-phosphate	5tms	2182	357	PHOSPHO	bis-glycerol-P$5tms	0.941047	0.787529	1.21094	1.06048	0.780602	0.575218	0.839047	1.16916
STD	MS-Search	3	Glucose-6-Phosphate	6tms-meox1	2310	387	PHOSPHO	G6P$6tms-meox1	0.377427	0.709847	1.61354	1.29919	0.35132	0.317451	0.225684	0.414768
LIB	MS-Search	4	Glycerol-2-Phosphate	4tms	1717	299	PHOSPHO	Glycerol-2-P$4tms	1.33297	0.632739	1.08443	0.949868	0.706092	0.513591	0.853033	1.06542
STD	AMDIS	1	Glycerol-3-Phosphate	4tms	1752	357	PHOSPHO	Glycerol-3-P$4tms	1.06443	0.630494	1.13421	1.17086	0.500955	0.474508	0.515694	0.676087
LIB	MS-Search	3	Monomethyl-phosphate	2tms	1181	241	PHOSPHO	MonoMetP$2tms	1.30923	0.72058	0.892088	1.0781	1.09128	0.425606	0.839972	0.996176
LIB	AMDIS	2	Myo-Inositol-1-Phosphate	7tms	2408	318	PHOSPHO	Myo-Inositol-1P$7tms	1.10291	0.872724	0.97856	1.0458	1.01737	0.879913	0.799806	1.13248
STD	AMDIS	1	Phosphate	3tms	1270	299	PHOSPHO	Phosphate$3tms	1.03	0.823744	0.958129	1.18813	0.772281	0.826311	0.72946	0.969961
STD	AMDIS	1	Arabitol	5tms	1711	217	S-OL	Arabitol$5tms	0.744903	0.786358	0.8706	1.59814	0.577727	0.503627	0.46061	0.866197
LIB	AMDIS	3	Erythritol	4tms	1504	217	S-OL	Erythritol$4tms	0.645434	0.663725	0.907875	1.78297	0.407381	0.317806	0.237387	0.650713
STD	AMDIS	1	Glycerol	3tms	1274	205	S-OL	Glycerol$3tms	0.872373	0.734624	0.947194	1.44581	0.682968	0.540608	0.425504	0.520799
STD	MS-Search	1	Mannitol	6tms	1924	205	S-OL	Mannitol$6tms	0.983147	0.72961	1.20921	1.07803	0.884106	0.738518	0.508196	1.28927
STD	AMDIS	1	myo-Insoitol	6tms	2089	217	S-OL	myo-Insoitol$6tms	0.964416	0.826128	1.02295	1.18651	0.874479	0.861544	0.698977	0.920845
STD	MS-Search	1	Sorbitol	6tms	1931	319	S-OL	Sorbitol$6tms	0.20893	0.806747	0.3238	2.66052	0.282747	0.270805	0.264494	0.192027
STD	AMDIS	1	Xylitol	5tms	1699	217	S-OL	Xylitol$5tms	0.486606	0.767732	0.549697	2.19596	0.285229	0.267817	0.274719	0.246527
STD	AMDIS	1	Arabinose	4tms	1656	217	SUG	Arabinose$4tms	0.991134	0.774749	1.04299	1.19112	0.627938	0.538219	0.58044	0.842439
STD	AMDIS	1	Fructose	5tms-meox1	1865	217	SUG	Fructose$meox1	0.250088	0.43818	0.79301	2.51872	0.144394	0.153942	0.100325	0.233382
STD	AMDIS	1	Fructose	5tms-meox2	1874	217	SUG	Fructose$meox2	0.281206	0.391997	0.809694	2.5171	0.183424	0.165444	0.126097	0.257961
STD	AMDIS	1	Fructose	#SUM		217	SUG	Fructose#SUM	0.263317	0.418548	0.800103	2.51803	0.160986	0.158832	0.111281	0.243831
LIB	AMDIS	2	Galactinol	9tms	2988	204	SUG	Galactinol$9tms	1.12653	1.01046	1.14968	0.713327	1.26227	1.08797	0.680398	1.09718
LIB	AMDIS	2	Glucopyranose	5tms	1887	319	SUG	Glucopyranose$5tms	0.905178	0.881988	1.00276	1.21008	0.925548	0.737201	1.04949	0.895257
LIB	AMDIS	2	Glucopyranose(-H2O)	4tms	1760	217	SUG	Glucopyranose(-H2O)$4tms	0.73769	1.1673	0.877247	1.21776	1.0232	1.04258	1.10051	0.787708
STD	AMDIS	1	Glucose	5tms-meox1	1890	319	SUG	Glucose$meox1	0.51879	0.421495	0.996995	2.06272	0.139156	0.161494	0.119301	0.330745
STD	AMDIS	1	Glucose	5tms-meox2	1910	319	SUG	Glucose$meox2	0.503138	0.42242	1.02708	2.04736	0.130008	0.156616	0.122518	0.316359
STD	AMDIS	1	Glucose	#SUM		319	SUG	Glucose#SUM	0.516477	0.421631	1.00144	2.06045	0.137804	0.160773	0.119776	0.32862
LIB	AMDIS	2	Levoglucosan	3tms	1697	204	SUG	Levoglucosan$3tms	0.562078	1.22791	1.06619	1.14382	0.805638	1.01106	0.618756	0.614529
STD	AMDIS	1	Raffinose	11tms	3361	437	SUG	Raffinose$11tms	1.07681	0.838586	0.921773	1.16283	0.950528	0.733294	0.894215	1.0747
STD	AMDIS	1	Rhamnose	4tms-meox1	1710	277	SUG	Rhamnose$meox1	0.794757	0.903642	0.843513	1.45809	0.794551	0.73251	0.791577	0.815386
STD	AMDIS	1	Rhamnose	4tms-meox2	1719	277	SUG	Rhamnose$meox2	0.924104	0.827758	1.18952	1.05861	0.785739	0.558264	0.800736	0.805444
STD	AMDIS	1	Rhamnose	#SUM		277	SUG	Rhamnose#SUM	0.850278	0.871069	0.992035	1.28662	0.790768	0.657716	0.795508	0.811119
STD	AMDIS	1	Ribose	4tms	1671	217	SUG	Ribose$4tms	0.744002	0.677367	1.17973	1.39891	0.425397	0.305883	0.375125	0.599234
STD	AMDIS	1	Sucrose	8tms	2636	437	SUG	Sucrose$8tms	1.02651	0.923984	1.13766	0.911841	0.897358	1.01756	0.921533	1.0407
STD	AMDIS	1	Xylose	4tms-meox1	1649	217	SUG	Xylose$4tms-meox1	0.821482	0.743436	1.29498	1.1401	0.611454	0.547682	0.457829	0.893666
		98

## Sheet: b) AMDIS
Supplementary table S1b: AMDIS identification results
The following table provides the net identification scores, experimental retention times, and calculated retention indices for all compounds identified through a batch analysis with the Automated Mass Spectral Deconvolution and Identification System (AMDIS v2.73, http://chemdata.nist.gov/mass-spc/amdis/) (Stein, 1999). Deconvoluted spectra and the corresponding retention indexes were matched agai…
Library and quantification method information						Net identification scores								Experimental retention times								Calculated retention indices
Metabolite	Derivative	RI	TI	Class	Compound	WT_2	WT_20	WT_5	WT_7	Atfahd1a-1_11	Atfahd1a-1_12	Atfahd1a-1_4	Atfahd1a-1_8	WT_2	WT_20	WT_5	WT_7	Atfahd1a-1_11	Atfahd1a-1_12	Atfahd1a-1_4	Atfahd1a-1_8	WT_2	WT_20	WT_5	WT_7	Atfahd1a-1_11	Atfahd1a-1_12	Atfahd1a-1_4	Atfahd1a-1_8
Sorbitol-13C6	6tms	1932	323	STD	Sorbitol-13C6	98	99	95	97	95	96	98	97	22.4572	22.4607	22.4577	22.4596	22.4581	22.46	22.456	22.4567	1933.1	1933.4	1933.1	1933.3	1933.2	1933.4	1933	1933
ValineSTD	2tms	1217	149	STD	ValineSTD$2tms	94	94	94	93	96	93	93	92	13.423	13.4242	13.4229	13.4254	13.4264	13.4204	13.4185	13.4185	1218.8	1218.8	1218.8	1218.9	1219	1218.6	1218.5	1218.5
4-Hydroxyproline	3tms	1524	230	AA	4-Hydroxyproline$3tms			76	86							17.8716	17.8704							1522.7	1522.6
α-Aminoadipate	3tms	1707	260	AA	α-aminoadipate$3tms	85	85	88	86	84	83	85	85	20.0925	20.094	20.0934	20.0942	20.0941	20.0926	20.091	20.0904	1709.4	1709.6	1709.5	1709.6	1709.6	1709.4	1709.3	1709.2
Alanine	2tms	1110	116	AA	Alanine$2tms	94	88	87	97	84	79	82	80	11.3308	11.3292	11.332	11.3325	11.3382	11.3275	11.3225	11.3218	1112.2	1112.2	1112.3	1112.3	1112.6	1112.1	1111.8	1111.8
Asparagine	3tms	1663	231	AA	Asparagine$3tms	87	88	88	88	88	88	88	87	19.5697	19.5733	19.5699	19.5711	19.5717	19.5722	19.5686	19.5693	1663.9	1664.2	1663.9	1664	1664	1664.1	1663.8	1663.8
Asparagine (-H2O)	2tms	1496	243	AA	Asparagine(-H2O)$2tms	80	81	79	82	79	81	81	79	17.551	17.5525	17.5526	17.5513	17.5533	17.5521	17.5491	17.5512	1497.1	1497.2	1497.2	1497.1	1497.2	1497.2	1496.9	1497.1
Aspartate	3tms	1514	232	AA	Aspartate$3tms	93	92	90	89	93	92	92	92	17.7915	17.7868	17.7862	17.7857	17.7914	17.7864	17.7832	17.7862	1516.3	1515.9	1515.8	1515.8	1516.3	1515.9	1515.6	1515.8
β-Alanine	3tms	1425	248	AA	Beta-Alanine$3tms	94	94	96	93	93	95	90	90	16.6023	16.6028	16.6042	16.603	16.6046	16.6014	16.5991	16.6032	1426	1426	1426.1	1426	1426.1	1425.9	1425.7	1426
Cysteine	3tms	1551	218	AA	Cystein$3tms						70								18.2283								1551.5
γ-Aminobutiric acid	3tms	1527	174	AA	GABA$3tms	90	86	90	92	79	72	77	83	17.9286	17.9287	17.9284	17.9282	17.9288	17.9265	17.9257	17.9267	1527.3	1527.3	1527.3	1527.3	1527.3	1527.2	1527.1	1527.2
Glutamate	3tms	1612	246	AA	Glutamate$3tms	95	97	97	97	97	97	95	97	18.9993	19.0018	18.9995	19.0003	19.0006	19	18.9975	18.9985	1614.7	1614.9	1614.7	1614.8	1614.8	1614.7	1614.5	1614.6
Pyroglutamate	2tms	1514	156	AA	Pyroglutamate$2tms	94	94	94	94	92	93	93	94	17.7874	17.7906	17.7903	17.7901	17.7958	17.7898	17.7862	17.789	1515.9	1516.2	1516.2	1516.2	1516.6	1516.1	1515.8	1516.1
Glutamine	3tms	1766	156	AA	Glutamine$3tms	88	82	87	84	74	81	78	84	20.7266	20.7291	20.7257	20.7286	20.7278	20.7297	20.7261	20.7271	1767.2	1767.5	1767.2	1767.4	1767.3	1767.5	1767.2	1767.3
Glutamine	4tms	1725	227	AA	Glutamine$4tms	87	74	89	73	71		83	82	20.2885	20.291	20.2835	20.2888	20.2901		20.2825	20.2825	1727.3	1727.5	1726.9	1727.3	1727.4		1726.8	1726.8
Glycine	3tms	1304	174	AA	Glycine$3tms	100	100	97	100	96	96	96	97	14.8686	14.8681	14.8685	14.868	14.8699	14.8666	14.8644	14.8658	1305.6	1305.5	1305.5	1305.5	1305.6	1305.4	1305.3	1305.4
Isoleucine	2tms	1292	158	AA	Isoleucine$2tms	93	93	93	90	94	93	94	93	14.6744	14.6735	14.6746	14.6737	14.6754	14.6728	14.6698	14.6709	1293.3	1293.2	1293.3	1293.3	1293.4	1293.2	1293	1293.1
Leucine	2tms	1272	158	AA	Leucine$2tms	86	74		79	78	76	80	80	14.3411	14.3412		14.3431	14.3437	14.3394	14.3379	14.3386	1273.4	1273.4		1273.6	1273.6	1273.3	1273.2	1273.3
Lysine	4tms	1915	317	AA	Lysine$4tms	88	84	88	86	75	78	74	79	22.3038	22.3049	22.3033	22.3065	22.3057	22.3045	22.3036	22.3047	1917.6	1917.7	1917.6	1917.9	1917.8	1917.7	1917.6	1917.7
Phenylalanine	2tms	1622	218	AA	Phenylalanine$2tms	88	84	89	84	87	84	78	75	19.0983	19.0977	19.0982	19.0976	19.0969	19.0973	19.0937	19.0958	1623.2	1623.2	1623.2	1623.2	1623.1	1623.1	1622.8	1623
Proline	2tms	1295	142	AA	Proline$2tms	98	100	98	100	100	98	100	100	14.7305	14.731	14.7321	14.7326	14.7328	14.7306	14.7266	14.7284	1296.6	1296.7	1296.7	1296.8	1296.8	1296.6	1296.4	1296.5
Serine	3tms	1357	218	AA	Serine$3tms	98	100	98	97	98	97	98	97	15.6578	15.6579	15.6583	15.6578	15.659	15.6564	15.6542	15.6559	1359.3	1359.3	1359.3	1359.3	1359.4	1359.2	1359	1359.2
Threonine	3tms	1382	218	AA	Threonine$3tms	98	99	98	97	98	99	97	100	16.02	16.0208	16.0209	16.0204	16.021	16.0201	16.0175	16.0185	1383.9	1384	1384	1384	1384	1383.9	1383.8	1383.8
Tryptophan	3tms	2214	202	AA	Tryptophan$3tms	93	95	95	95	95	88	94	93	25.0712	25.072	25.0687	25.0719	25.0691	25.0733	25.0693	25.0673	2210.9	2211	2210.6	2211	2210.7	2211.2	2210.7	2210.5
Valine	2tms	1217	144	AA	Valine$2tms	87	80	85	81	80	77	80	82	13.4247	13.4242	13.4246	13.4281	13.4301	13.4248	13.4219	13.4215	1218.9	1218.8	1218.9	1219.1	1219.2	1218.9	1218.7	1218.7
Campesterol	1tms	3264	343	APO	Campesterol$1tms	89	88	85	88	88	88	85	87	32.8621	32.8653	32.8606	32.8642	32.862	32.8693	32.8575	32.8596	3260.4	3260.8	3260.2	3260.7	3260.4	3261.3	3259.8	3260
Phytol	1tms	2170	143	APO	Phytol$1tms	77	77	74	74	76	77	77	75	24.7021	24.7033	24.701	24.7045	24.702	24.7039	24.6989	24.7003	2170.3	2170.4	2170.2	2170.5	2170.3	2170.5	2169.9	2170.1
α-Tocopherol	1tms	3143	502	APO	α-tocopherol$1tms	83		76		76		79	75	32.0386		32.0361		32.0426		32.0351	32.0354	3144.4		3144		3145		3143.9	3143.9
γ-Tocopherol	1tms	3003	223	APO	γ-tocopherol$1tms	86	86	86	85	87	86	85	86	31.0964	31.1023	31.0956	31.0995	31.0981	31.104	31.0942	31.0956	3003.4	3004.2	3003.2	3003.8	3003.6	3004.5	3003	3003.2
δ-Tocopherol	1tms	2903	474	APO	δ-tocopherol$1tms	89	88	88	89	87	87	88	86	30.427	30.4292	30.4259	30.4254	30.4263	30.4312	30.4218	30.4218	2903.2	2903.5	2903	2902.9	2903	2903.8	2902.4	2902.4
C18:1a	1tms	2212	339	FA	C18:1a$1tms	81	82	83	80	80	83	76	86	25.0923	25.0937	25.0894	25.0926	25.0895	25.0937	25.0887	25.0891	2213.4	2213.6	2213	2213.4	2213.1	2213.5	2213	2213
C18:1b	1tms	2218	339	FA	C18:1b$1tms	87	86	87	83	85	84	83	86	25.1498	25.1533	25.1489	25.1515	25.1507	25.1518	25.1489	25.1479	2220.1	2220.5	2220	2220.3	2220.2	2220.4	2220	2219.9
C18:2	1tms	2205	337	FA	C18:2$1tms	82	83	84	82	85	87	81	87	25.0378	25.0383	25.036	25.0392	25.0371	25.0399	25.036	25.035	2207	2207.1	2206.8	2207.2	2206.9	2207.3	2206.8	2206.7
C20:0	1tms	2439	369	FA	C20:0$1tms	89	88	88	90	89	89	90	90	26.9831	26.9843	26.984	26.9821	26.981	26.9845	26.9796	26.9786	2438.9	2439.1	2439.1	2438.8	2438.7	2439.1	2438.5	2438.3
C20:1a	1tms	2412	367	FA	C20:1a$1tms	95	94	94	89	92	93	93	93	26.779	26.7798	26.7772	26.778	26.7762	26.7808	26.7741	26.7731	2412.2	2412.3	2412	2412.1	2411.8	2412.4	2411.5	2411.4
C22:1	1tms	2618	395	FA	C22:1$1tms	73							72	28.3478							28.3435	2617.8							2617.2
Epicatechin	5tms	2850	368	FLAVO	Epicatechin$5tms	85	85	87	86	86	87	87	88	30.0685	30.0714	30.0691	30.0692	30.0685	30.0761	30.0636	30.0647	2849.5	2849.9	2849.6	2849.6	2849.5	2850.6	2848.7	2848.9
5-methylthio-pentanitrile		1202	61	GLUCOSINOLATE	5-methylthio-pentanitrile	84	84	83	81	81	85	86	86	13.1502	13.149	13.1518	13.1564	13.1556	13.1472	13.1423	13.1436	1202.5	1202.4	1202.6	1202.9	1202.8	1202.3	1202	1202.1
6-methylthio-hexanenitrile		1315	61	GLUCOSINOLATE	6-methylthio-hexanenitrile	93	91	92	89	90	88	89	89	15.0067	15.0062	15.0069	15.0074	15.0084	15.0037	15.0022	15.0025	1315	1314.9	1315	1315	1315.1	1314.8	1314.6	1314.7
8-methylthio-octanenitrile		1526	61	GLUCOSINOLATE	8-methylthio-octanenitrile	95	94	96	94	94	92	97	95	17.9149	17.9161	17.9155	17.9153	17.9172	17.916	17.9138	17.9155	1526.2	1526.3	1526.3	1526.3	1526.4	1526.3	1526.1	1526.3
9-methylthio-nonanenitrile		1633	61	GLUCOSINOLATE	9-methylthio-nonanenitrile	96	96	97	96	96	98	96	96	19.2092	19.2113	19.2104	19.2102	19.2111	19.2113	19.208	19.2084	1632.8	1633	1632.9	1632.9	1632.9	1633	1632.7	1632.7
2-hydroxyglutaric acid	3tms	1567	247	OA	2-hydroxyglutarate$3tms			71	79							18.459	18.4582							1570.1	1570.1
Ascorbic acid	4tms	1941	332	OA	Ascorbate$4tms	84				86	88	91	92	22.5412				22.5452	22.5433	22.5397	22.5394	1941.6				1942	1941.8	1941.4	1941.4
Citric acid	4tms	1811	273	OA	Citrate$4tms	98	98	98	99	99	98	97	100	21.2133	21.2165	21.2138	21.2153	21.2139	21.2147	21.2118	21.2118	1812.2	1812.5	1812.3	1812.4	1812.3	1812.3	1812.1	1812.1
cis-Aconitate	3tms	1739	375	OA	cis-Aconitate$3tms	84		73	76	82			82	20.4476		20.4461	20.4439	20.4516			20.4434	1741.8		1741.7	1741.5	1742.2			1741.4
Dehydroascorbate dimer	2meox	1840	316	OA	DHA-dimer$2meox	80		74		78		89	85	21.5276		21.5268		21.5261		21.522	21.5247	1842.3		1842.3		1842.2		1841.8	1842.1
Fumaric acid	2tms	1349	245	OA	Fumarate$2tms	94	94	91	94	94	95	93	95	15.5149	15.5143	15.5151	15.5153	15.5155	15.5132	15.5113	15.5127	1349.6	1349.5	1349.6	1349.6	1349.6	1349.4	1349.3	1349.4
Galactonic acid	6tms	1990	292	OA	Galactonate$6tms	86	89	89	93	87	87	86	86	23.0351	23.0379	23.0353	23.0382	23.0364	23.0382	23.0339	23.0339	1991.3	1991.6	1991.4	1991.6	1991.5	1991.7	1991.2	1991.2
γ-Hydroxybutyric acid	2tms	1237	233	OA	GHB$2tms		78		84						13.766		13.7707						1239.2		1239.5
Gluconic acid	6tms	1996	333	OA	Gluconate$6tms	96	99	96	100	97	94	90	97	23.0803	23.0825	23.0812	23.0824	23.0799	23.0821	23.0809	23.0795	1995.9	1996.1	1996	1996.1	1995.9	1996.1	1996	1995.8
Glyceric acid	3tms	1328	292	OA	Glycerate$3tms	95	93	94	97	94	92	92	94	15.2173	15.2171	15.2165	15.2173	15.2186	15.2163	15.212	15.2141	1329.3	1329.3	1329.2	1329.3	1329.4	1329.2	1328.9	1329.1
Malic acid	3tms	1483	233	OA	Malate$3tms	97	99	96	99	97	99	97	97	17.3755	17.3766	17.3764	17.3758	17.3771	17.3762	17.3733	17.3753	1483.9	1484	1484	1483.9	1484	1484	1483.8	1483.9
Maleic acid	2tms	1301	245	OA	Maleate$2tms	95	93	90	91	95	95	93	94	14.8064	14.8065	14.8083	14.8081	14.8097	14.8044	14.8011	14.8049	1301.3	1301.3	1301.4	1301.4	1301.5	1301.2	1301	1301.2
Pipecolic acid	2tms	1363	156	OA	Pipecolate$2tms	75	77	82	82	74	73	72	80	15.7248	15.7239	15.7246	15.7258	15.7257	15.7235	15.7209	15.7216	1363.8	1363.8	1363.8	1363.9	1363.9	1363.7	1363.6	1363.6
Sinapinate-cis	2tms	2051	338	OA	Sinapinate-cis$2tms	90	91	90	89	92	90	93	89	23.5861	23.5913	23.5839	23.5909	23.584	23.5909	23.5839	23.5833	2050.1	2050.7	2049.9	2050.6	2049.9	2050.6	2049.9	2049.8
Sinapinate-trans	2tms	2237	338	OA	Sinapinate-trans$2tms	93	92	92	92	92	90	92	92	25.3059	25.3125	25.3071	25.3049	25.3136	25.31	25.3122	25.3081	2238.4	2239.2	2238.5	2238.3	2239.3	2238.9	2239.1	2238.7
Succinic acid	2tms	1312	147	OA	Succinate$2tms	95	94	96	95	96	96	93	96	14.9768	14.9766	14.9773	14.9771	14.9788	14.9762	14.9739	14.9746	1312.9	1312.9	1313	1312.9	1313.1	1312.9	1312.7	1312.8
Threonic acid	4tms	1556	292	OA	Threonate$4tms	80	81	80	80	81	87	80	80	18.2765	18.2777	18.2781	18.2779	18.2781	18.2783	18.2747	18.276	1555.4	1555.5	1555.5	1555.5	1555.5	1555.5	1555.3	1555.4
Spermidine	5tms	2254	174	OTHER	Spermidine$5tms	89	85	89	86	87	79	91	91	25.4409	25.4424	25.4398	25.4419	25.4401	25.443	25.437	25.4377	2254.2	2254.4	2254.1	2254.3	2254.1	2254.4	2253.7	2253.8
Sulfamate	3tms	1400	298	OTHER	Sulfamate$3tms				88	83		81	89				16.2636	16.2642		16.2569	16.2678				1400.6	1400.6		1400.1	1400.9
Sulfate	2tms	1166	227	OTHER	Sulfate$2tms	95	97	97	97	97	97	98	97	12.4217	12.4197	12.4236	12.4271	12.426	12.4173	12.412	12.4134	1166.1	1166	1166.2	1166.4	1166.3	1165.9	1165.6	1165.7
Sulfite	2tms	1272	211	OTHER	Sulfite$2tms		88	82	92		82		87		14.3225	14.3236	14.3275		14.3193		14.3195		1272.3	1272.4	1272.6		1272.1		1272.2
Uracil	2tms	1334	241	OTHER	Uracil$2tms	78	81	81	84	80	80	82	83	15.3122	15.3103	15.31	15.3098	15.3043	15.3112	15.3069	15.3103	1335.8	1335.6	1335.6	1335.6	1335.2	1335.7	1335.4	1335.6
Urea	2tms	1243	189	OTHER	Urea$2tms	91	87	87	93	95	85	86	91	13.823	13.8215	13.8236	13.8261	13.826	13.819	13.8168	13.8195	1242.6	1242.5	1242.6	1242.8	1242.8	1242.3	1242.2	1242.4
bis-Glycerol-phosphate	5tms	2182	357	PHOSPHO	bis-glycerol-P$5tms	81	74	84	77	79		80	83	24.844	24.8414	24.838	24.8416	24.8398		24.8377	24.835	2185.6	2185.3	2184.9	2185.3	2185.1		2184.9	2184.6
Glycerol-2-Phosphate	4tms	1717	299	PHOSPHO	Glycerol-2-P$4tms	73								20.183								1717.7
Glycerol-3-Phosphate	4tms	1752	357	PHOSPHO	Glycerol-3-P$4tms	93	95	96	94	94	92	93	95	20.5834	20.5865	20.5832	20.5854	20.5856	20.5885	20.5829	20.5846	1754.2	1754.5	1754.2	1754.4	1754.4	1754.6	1754.1	1754.3
Myo-Inositol-1-Phosphate	7tms	2408	318	PHOSPHO	Myo-Inositol-1P$7tms	93	94	94	95	94	94	93	94	26.7732	26.7734	26.7626	26.7654	26.7677	26.774	26.769	26.768	2411.4	2411.5	2410	2410.4	2410.7	2411.5	2410.9	2410.7
Phosphate	3tms	1270	299	PHOSPHO	Phosphate$3tms	90	91	91	91	91	91	91	91	14.3193	14.3201	14.3215	14.3231	14.3226	14.3193	14.3127	14.3161	1272.1	1272.2	1272.3	1272.4	1272.3	1272.1	1271.8	1272
Arabitol	5tms	1711	217	S-OL	Arabitol$5tms	85	88	89	92	86	84	83	87	20.1619	20.1637	20.1611	20.1612	20.1629	20.1637	20.1601	20.1611	1715.8	1715.9	1715.7	1715.7	1715.8	1715.9	1715.6	1715.7
Erythritol	4tms	1504	217	S-OL	Erythritol$4tms	84	83	86	96	78		75	82	17.6415	17.6433	17.6406	17.6411	17.6427		17.6379	17.643	1504.2	1504.3	1504.1	1504.1	1504.3		1503.9	1504.3
Glycerol	3tms	1274	205	S-OL	Glycerol$3tms	95	94	93	93	93	93	93	93	14.3846	14.3841	14.3855	14.3853	14.3873	14.3836	14.3817	14.3818	1276	1276	1276.1	1276.1	1276.2	1276	1275.9	1275.9
Mannitol	6tms	1924	205	S-OL	Mannitol$6tms								82								22.3921								1926.5
myo-Insoitol	6tms	2089	217	S-OL	myo-Insoitol$6tms	97	97	97	98	98	100	99	98	23.9603	23.9628	23.9601	23.9623	23.9609	23.9607	23.9588	23.9588	2090.4	2090.7	2090.4	2090.6	2090.5	2090.4	2090.2	2090.2
Xylitol	5tms	1699	217	S-OL	Xylitol$5tms	84	90	82	94			77	72	20.0061	20.0083	20.005	20.0072			20.0043	20.004	1701.6	1701.8	1701.5	1701.7			1701.4	1701.4
Arabinose	4tms	1656	217	SUG	Arabinose$4tms	92	91	93	91	89	88	89	91	19.4993	19.5011	19.4982	19.499	19.5003	19.5007	19.4975	19.4995	1657.8	1657.9	1657.7	1657.8	1657.9	1657.9	1657.6	1657.8
Fructose	5tms-meox1	1865	217	SUG	Fructose$meox1	91	93	93	93	90	90	88	93	21.7803	21.7832	21.7809	21.7827	21.7816	21.7827	21.7802	21.7798	1866.6	1866.8	1866.6	1866.8	1866.7	1866.8	1866.6	1866.5
Fructose	5tms-meox2	1874	217	SUG	Fructose$meox2	77	91	93	95	71	76		71	21.8769	21.8818	21.8781	21.879	21.8772	21.8807		21.8768	1875.8	1876.3	1875.9	1876	1875.9	1876.2		1875.8
Galactinol	9tms	2988	204	SUG	Galactinol$9tms	93	92	93	93	92	92	93	93	31.009	31.0153	31.0113	31.0138	31.0113	31.0199	31.0075	31.0096	2990.3	2991.2	2990.6	2991	2990.6	2991.9	2990	2990.4
Glucopyranose(-H2O)	4tms	1760	217	SUG	Glucopyranose(-H2O)$4tms	94	96	96	95	96	93	94	96	20.6725	20.675	20.6716	20.6725	20.6717	20.6749	20.6713	20.672	1762.3	1762.5	1762.2	1762.3	1762.2	1762.5	1762.2	1762.3
Glucose	5tms-meox1	1890	319	SUG	Glucose$meox1	95	93	93	95	93	93	92	94	22.0426	22.0451	22.0424	22.0439	22.0421	22.0443	22.041	22.0411	1891.7	1892	1891.7	1891.8	1891.7	1891.9	1891.6	1891.6
Glucose	5tms-meox2	1910	319	SUG	Glucose$meox2	94	93	96	97	90	92	87	93	22.2443	22.2457	22.2445	22.2456	22.2445	22.247	22.2421	22.2431	1911.6	1911.8	1911.6	1911.8	1911.6	1911.9	1911.4	1911.5
Levoglucosan	3tms	1697	204	SUG	Levoglucosan$3tms	85	87	89	88	86	86	84	85	19.9691	19.9709	19.9689	19.9697	19.9693	19.9701	19.9665	19.9686	1698.3	1698.4	1698.3	1698.3	1698.3	1698.4	1698.1	1698.2
Maltose	8tms-meox1	2736	361	SUG	Maltose$meox1		87	93	93				74		29.2697	29.2653	29.2672				29.2561		2738.6	2738	2738.3				2736.8
Maltose	8tms-meox2	2763	361	SUG	Maltose$meox2		78	83	80						29.4734	29.4694	29.4682						2765.3	2764.8	2764.6
Raffinose	11tms	3361	437	SUG	Raffinose$11tms	85	91	84	90	87	94	79	85	33.6186	33.6252	33.6178	33.6244	33.6202	33.6288	33.6123	33.6185	3361.4	3362.3	3361.3	3362.2	3361.6	3362.8	3360.6	3361.4
Rhamnose	4tms-meox1	1710	277	SUG	Rhamnose$meox1	85	86	84	89	86	82	86	83	20.1289	20.1314	20.1291	20.1303	20.1299	20.13	20.1271	20.1288	1712.8	1713	1712.8	1712.9	1712.8	1712.9	1712.6	1712.7
Rhamnose	4tms-meox2	1719	277	SUG	Rhamnose$meox2	75	76	79	73	74		72	72	20.2231	20.2236	20.222	20.2225	20.2231		20.2206	20.2216	1721.3	1721.4	1721.2	1721.3	1721.3		1721.1	1721.2
Ribose	4tms	1671	217	SUG	Ribose$4tms		77	79	74	70			76		19.6746	19.672	19.6708	19.6724			19.674		1672.9	1672.7	1672.6	1672.7			1672.8
Sucrose	8tms	2636	437	SUG	Sucrose$8tms	98	98	99	98	98	98	98	97	28.5117	28.5125	28.5122	28.5107	28.5106	28.5148	28.5085	28.5099	2639.3	2639.4	2639.4	2639.1	2639.1	2639.7	2638.9	2639
Xylose	4tms-meox1	1649	217	SUG	Xylose$4tms-meox1	74	76	78	81	70		73	76	19.415	19.4215	19.4182	19.4174	19.4156		19.4145	19.4169	1650.5	1651.1	1650.8	1650.7	1650.6		1650.5	1650.7
